# Supplementary material for: Analysis of Primary Chronic Lymphocytic Leukemia Cells’ Signaling Pathways
Source: Biomedicines. 2024 Feb 26;12(3):524. doi: 10.3390/biomedicines12030524 (PMC10968363; doi:10.3390/biomedicines12030524)
Supplement: Supplementary file 1 [file biomedicines-12-00524-s001.zip]

Archive with 1 entries (1 files):
- biomedicines-2823051-supplementary.pdf
